# Supplementary material for: Gibberellin dynamics governing nodulation revealed using GIBBERELLIN PERCEPTION SENSOR 2 in Medicago truncatula lateral organs
Source: Plant Cell. 2024 Jul 16;36(10):4442–56. doi: 10.1093/plcell/koae201 (PMC11449112; doi:10.1093/plcell/koae201)
Supplement: koae201_Supplementary_Data [file koae201_supplementary_data.zip]

Archive with 5 entries (5 files):
- Author_Revisions_Checklist_Drapek.pdf
- Drapek_2024_Supplementv2.pdf
- ds1.xlsx
- ds2.xlsx
- tpc.00385.2024-s08.pdf
