# Supplementary material for: Gibberellin dynamics governing nodulation revealed using GIBBERELLIN PERCEPTION SENSOR 2 in Medicago truncatula lateral organs
Source: Plant Cell. 2024 Jul 16;36(10):4442–56. doi: 10.1093/plcell/koae201 (PMC11449112; doi:10.1093/plcell/koae201)
Supplement: koae201_Supplementary_Data [file koae201_supplementary_data.zip › ds1.xlsx]

## Sheet: in
Supplementary Data. Drapek et al. (2024). GA dynamics governing nodulation revealed using GIBBERELLIN PERCEPTION SENSOR 2 in Medicago truncatula lateral organs. Plant Cell.
Supplementary Data Set S1. Statisical test details and p-values for main figures.
Related Figure Component	Brief Description	N description	Group 1 Description	Group 1 N	Group 2 Description	Group 2 N	Shapiro-Wilkes Normality test group 1	Shapiro-Wilkes Normality test group 1	Variance test (F-test)	Statistical test used	P-Value	W-value (for Wilcoxon-Rank Sum)	Second test	P-value	W-value (for Wilcoxon-Rank Sum)	Notes
Fig. 2F	Median emission ratio of of nlsGPS2 in nodules in mock-treated and exogenous GA-treated roots	nodules	mock-treated	9	GA12 treated	10	pass	pass	fail	Welch's	0.002604	NA
Fig. 2F	Median emission ratio of of nlsGPS2 in nodules in mock-treated and exogenous GA-treated roots	nodules	mock-treated	9	GA9 treated	9	pass	pass	fail	Welch's	0.0006148	NA
Fig. 2F	Median emission ratio of of nlsGPS2 in nodules in mock-treated and exogenous GA-treated roots	nodules	mock-treated	9	GA3 treated	7	pass	pass	fail	Welch's	0.0001257	NA
Fig. 3b	Emission ratio between untreated and PAC-treated nodules	nuclei	mock-treated	1054	0.1 µM PAC	860	fail	fail	NA	Welch's	2.2e-16	NA
Fig. 3b	Emission ratio between untreated and PAC-treated nodules	nuclei	mock-treated	1054	1.0 µM PAC	944	fail	fail	NA	Welch's	2.2e-16	NA
Fig. 3d	Emission ratio between wild-type and ga3ox1 mutants in the nodule apex	nuclei	R108 (wild-type)	921	ga3ox1-3	1207	fail	fail	NA	Welch's	0.0005253	NA
Fig. 3d	Emission ratio between wild-type and ga3ox1 mutants outside the nodule apex (lower)	nuclei	R108 (wild-type)	992	ga3ox1-3	2793	fail	fail	NA	Welch's	4.07e-10	NA
Fig. 3e	Nodule length in wildtype and ga3ox1 mutants grown on plates	nodules	R108 (wild-type)	28	ga3ox1-4	24	fail	pass	NA	Welch's	1.29e-08	NA
Fig. 3e	Nodule length in wildtype and ga3ox1 mutants grown on plates	nodules	R108 (wild-type)	28	ga3ox1-3	19	fail	fail	NA	Welch's	1.72e-05	NA
Fig. 3e	Nodule length in wildtype and ga3ox1 mutants grown in sand	nodules	R108 (wild-type)	9	ga3ox1-4	4	pass	pass	pass	Student's	0.4607	NA
Fig. 3e	Nodule length in wildtype and ga3ox1 mutants grown in sand	nodules	R108 (wild-type)	9	ga3ox1-3	10	pass	pass	pass	Student's	0.008985	NA
Fig. 3f	Nodules per root system in hairy roots expressing control or catabolic enzyme	root systems	control vector	15	MtNINp::GAOL1	9	fail	fail	NA	Wilcoxon rank sum	0.04777	101
Fig 3g	Nodules per root system in hairy roots expressing control or catabolic enzyme	root systems	control vector	9	AtCO2p::GAOL1	13	pass	fail	NA	Wilcoxon rank sum	0.007396	96.5
Fig 3g	Nodules per root system in hairy roots expressing control or catabolic enzyme	root systems	control vector	9	MtFLOT4p::GAOL1	12	pass	fail	NA	Wilcoxon rank sum	0.05671	80.5
Fig. 3h	Nodule length in root systems expressing control vector or over-expressing GA biosynthetic enzymes	white (developing) nodules	control vector	13	MtNINp::MtGA20ox1-P2A-MtGA3ox1	13	pass	pass	pass	Student's	0.1859	NA
Fig. 3h	Nodule length in root systems expressing control vector or over-expressing GA biosynthetic enzymes	pink (mature) nodules	control vector	50	MtNINp::MtGA20ox1-P2A-MtGA3ox1	62	pass	fail	NA	Welch's	0.01225	NA
Fig. 4b	Median emission ratio of of nlsGPS2 in wild-type nodules and nin mutants	nodules	R108 (wild-type)	10	nin-4	12	pass	fail	NA	Wilcoxon rank sum	1.24e-05	118
Fig. 5c	Median emission ratio of nuclei in the nodule apex between R108 (wildtype) and lsh1lsh2 mutants	nodules	R108 (wild-type)	10	lsh1lsh2	20	pass	fail	NA	Wilcoxon rank sum	0.002753	166
Fig. 5c	Median emission ratio of nuclei in below the nodule apex (lower) between R108 (wildtype) and lsh1lsh2 mutants	nodules	R108 (wild-type)	10	lsh1lsh2	20	pass	pass	pass	Student's	0.01426	NA	Welch's	0.04761		second test because F-test close to 0.05
Fig. 5d	Median emission ratio of nuclei in R108 (wildtype) organs and lsh1lsh2 type I organs	nodules	R108 (wild-type)	10	lsh1lsh2	11	pass	pass	fail	Welch's	0.3566	NA
Fig. 5d	Median emission ratio of nuclei in R108 (wildtype) organs and lsh1lsh2 type II organs	nodules	R108 (wild-type)	10	lsh1lsh2	9	pass	pass	fail	Welch's	0.03401	NA
Fig. 5f	Median emission ratio of nuclei in the nodule apex between R108 (wildtype) and noot1noot2 mutants	nodules	R108 (wild-type)	5	noot1noot2	15	pass	fail	NA	Wilcoxon rank sum	0.000903	72
Fig. 5f	Median emission ratio of nuclei in below the nodule apex (lower) between R108 (wildtype) and noot1noot2 mutants	nodules	R108 (wild-type)	5	noot1noot2	15	pass	fail	NA	Wilcoxon rank sum	1.0000	38
Fig. 5g	Median emission ratio of nuclei in R108 (wildtype) organs and noot1noot2 type II organs	nodules	R108 (wild-type)	7	noot1noot2	10	pass	fail	NA	Wilcoxon	0.01667	21
Fig. 5g	Median emission ratio of nuclei in R108 (wildtype) organs and noot1noot2 type III organs	nodules	R108 (wild-type)	7	noot1noot2	3	pass	pass	fail	Welch's	0.003154	NA
Fig. 6b	Number of white nodules per root length in mock-treated and PAC-treated nodules after 7 days of infection	roots	mock-treated	20	PAC-treated	20	fail	fail	NA	Welch's	8.83e-05	NA	Wilcox	2.28e-05	48	second test because F-test close to 0.05
Fig. 6c	Number of pink nodules per root length in mock-treated and PAC-treated nodules after 7 days of infection	roots	mock-treated	20	PAC-treated	20	fail	fail	NA	Wilcoxon rank sum	0.004816	298	Welch's	0.01341	NA	second test because F-test close to 0.05
Fig. 6d	Nodule length of mock-treated and PAC-treated nodules after 7 days of infection	nodules	mock-treated	62	PAC-treated	86	fail	fail	NA	Welch's	6.25e-13	NA
Fig. 6f	Median emission ratio of nlsGPS2 in the apex of nodules in mock-treated or PAC-treated roots	nodules	mock-treated	5	PAC-treated	7	pass	pass	pass	Student's	0.03512	NA
Fig. 6f	Median emission ratio of nlsGPS2 below the nodule apex (lower) in mock-treated or PAC-treated roots	nodules	mock-treated	5	PAC-treated	7	pass	pass	fail	Welch's	0.001734	NA
Fig. 6g	Difference in nlsGPS2 median emission ratios in the nodule apex compared to the cells below the nodule apex (lower)	nodules	mock-treated	5	PAC-treated	7	pass	pass	pass	Student's	4.01e-05	NA	Welch's	0.0005714	NA	second test because F-test close to 0.05
Supplemental Data Set 1. Summary of statistics from main figures. Table includes related figure, description of groups being tested, description and number of n for each group, summary of normality and variance tests where applicable and results from selected statistical test. If variance was bordering non-normal, a second statistical test was used and concluded as significant if p-value was belo…
