# Supplementary material for: Gibberellin dynamics governing nodulation revealed using GIBBERELLIN PERCEPTION SENSOR 2 in Medicago truncatula lateral organs
Source: Plant Cell. 2024 Jul 16;36(10):4442–56. doi: 10.1093/plcell/koae201 (PMC11449112; doi:10.1093/plcell/koae201)
Supplement: koae201_Supplementary_Data [file koae201_supplementary_data.zip › ds2.xlsx]

## Sheet: in
Supplementary Data. Drapek et al. (2024). GA dynamics governing nodulation revealed using GIBBERELLIN PERCEPTION SENSOR 2 in Medicago truncatula lateral organs. Plant Cell.
Supplementary Data Set S2. Statistical test details and p-values for supplementary figures.
Related Figure Component	Brief Description	N description	Group 1 Description	Group 1 N	Group 2 Description	Group 2 N	Shapiro-Wilkes Normality test group 1	Shapiro-Wilkes Normality test group 1	Variance test (F-test)	Statistical test used	P-Value	W-value (for Wilcoxon-Rank Sum)
Fig. S1b	Emission ratio of nlsGPS2 roots treated with GA3	nuclei	mock-treated	3289	GA3-treated	1463	fail	fail	NA	Welch's	2.2e-16	NA
Fig. S9a	Mature (pink) nodules per root length in wild-type compared to ga3ox1 mutants on plates	roots	R108 (wild-type)	16	ga3ox1-4	16	pass	pass	pass	Student's	0.01015	NA
Fig. S9a	Mature (pink) nodules per root length in wild-type compared to ga3ox1 mutants on plates	roots	R108 (wild-type)	16	ga3ox1-3	16	pass	pass	pass	Student's	>0.05	NA
Fig. S9b	Total nodules per root length in wild-type compared to ga3ox1 mutants on plates	roots	R108 (wild-type)	16	ga3ox1-4	16	pass	fail	NA	Wilcoxon rank sum test	0.09381	NA
Fig. S9b	Total nodules per root length in wild-type compared to ga3ox1 mutants on plates	roots	R108 (wild-type)	16	ga3ox1-3	16	pass	pass	pass	Student's	0.227	NA
Fig. S9c	Mature (pink) nodules per root length in wild-type compared to ga3ox1 mutants in sand	roots	R108 (wild-type)	6	ga3ox1-4	6	pass	pass	pass	Student's	0.1949	NA
Fig. S9c	Mature (pink) nodules per root length in wild-type compared to ga3ox1 mutants in sand	roots	R108 (wild-type)	6	ga3ox1-3	6	pass	pass	pass	Student's	0.2061	NA
Fig. S9d	Total nodules per root length in wild-type compared to ga3ox1 mutants in sand	roots	R108 (wild-type)	6	ga3ox1-4	6	pass	pass	pass	Student's	0.2247	NA
Fig. S9d	Total nodules per root length in wild-type compared to ga3ox1 mutants in sand	roots	R108 (wild-type)	6	ga3ox1-3	6	pass	pass	pass	Student's	0.6594	NA
Fig. S10a	Mature nodules per root system in hairy roots expressing control or catabolic enzyme	root systems	control vector	15	MtNINp::GAOL1	9	fail	fail	NA	Wilcoxon rank sum test	0.1104	89.5
Fig. S10b	Total nodules per root system in hairy roots expressing control or catabolic enzyme	root systems	control vector	23	MtNINp::GAOL1	22	fail	fail	NA	Welch's	0.03987	NA
Fig. S10c	Mature nodules per root system in hairy roots expressing control or catabolic enzyme	root systems	control vector	23	MtNINp::GAOL1	22	fail	fail	NA	Welch's	0.04228	NA
Fig. S10d	Mature nodules per root system in hairy roots expressing control or catabolic enzyme	root systems	control vector	9	AtCO2p::GAOL1	13	pass	fail	NA	Wilcoxon rank sum test	0.02583	89.5
Fig. S10d	Mature nodules per root system in hairy roots expressing control or catabolic enzyme	root systems	control vector	9	MtFLOT4p::GAOL1	12	pass	fail	NA	Wilcoxon rank sum test	0.0499	80.5
Fig. S10e	Total nodules per root system in hairy roots expressing control or catabolic enzyme	root systems	control vector	16	AtCO2p::GAOL1	19	pass	fail	NA	Wilcoxon rank sum test	0.0002469	237.5
Fig. S10f	Mature nodules per root system in hairy roots expressing control or catabolic enzyme	root systems	control vector	16	AtCO2p::GAOL1	19	fail	NA	NA	Wilcoxon rank sum test	0.000483	255
Fig. S11a	Total pink (mature) nodules per root system in roots expressing control vector or over-expressing GA biosynthetic enzymes	root systems	control vector	25	MtNINp::MtGA20ox1-P2A-MtGA3ox1	29	fail	fail	NA	Welch's	0.1549	NA
Fig. S14b	Normalized emission ratio of nuclei in nodule apex of R108 (wildtype) and lsh1lsh2 mutants	nuclei	R108 (wild-type)	4063	lsh1lsh2	3884	NA	NA	NA	Student's	2.2e-16	NA
Fig. S14b	Normalized emission ratio of nuclei below the nodule apex (lower) of R108 (wildtype) and lsh1lsh2 mutants	nuclei	R108 (wild-type)	5838	lsh1lsh2	14777	NA	NA	NA	Student's	2.2e-16	NA
Fig. S14c	Normalized emission ratio of nuclei in nodule apex of R108 (wildtype) and noot1noot2 mutants	nuclei	R108 (wild-type)	2451	noot1noot2	5174	NA	NA	NA	Student's	2.2e-16	NA
Fig. S14c	Normalized emission ratio of nuclei below the nodule apex (lower) of R108 (wildtype) and noot1noot2 mutants	nuclei	R108 (wild-type)	5251	noot1noot2	18237	NA	NA	NA	Student's	2.2e-16	NA
Fig. S14d	Normalized emission ratio of nuclei in R108 (wild-type) nodules and type I nodules from lsh1lsh2 mutants	nuclei	R108 (wild-type)	9901	lsh1lsh2	10596	NA	NA	NA	Student's	0.1757	NA
Fig. S14d	Normalized emission ratio of nuclei in R108 (wild-type) nodules and type II nodules from lsh1lsh2 mutants	nuclei	R108 (wild-type)	9901	lsh1lsh2	10870	NA	NA	NA	Student's	2.2e-16	NA
Fig. S14e	Normalized emission ratio of nuclei in R108 (wild-type) nodules and type I nodules from noot1noot2 mutants	nuclei	R108 (wild-type)	7702	noot1noot2	3185	NA	NA	NA	Student's	2.2e-16	NA
Fig. S14e	Normalized emission ratio of nuclei in R108 (wild-type) nodules and type II nodules from noot1noot2 mutants	nuclei	R108 (wild-type)	7702	noot1noot2	17759	NA	NA	NA	Student's	1.27e-09	NA
Fig. S14e	Normalized emission ratio of nuclei in R108 (wild-type) nodules and type III nodules from noot1noot2 mutants	nuclei	R108 (wild-type)	7702	noot1noot2	3701	NA	NA	NA	Student's	0.0005305	NA
Fig. S15b	Nodule lengths of R108 (wild-type) plants treated with mock or GA4 at 4 dpi	nodules	mock-treated	18	100nM GA4	20	pass	pass	pass	Student's	0.2399	NA
Fig. S15b	Nodule lengths of lsh1lsh2 plants treated with mock or GA4 at 4 dpi	nodules	mock-treated	22	100nM GA4	18	pass	pass	pass	Student's	0.02817	NA
Fig. S15b	Nodule length of noot1noot2 plants treated with mock or GA4 at 4 dpi	nodules	mock-treated	23	100nM GA4	17	fail	fail	NA	Student's	0.5269	NA
Fig. S15b	Nodule length of R108 plants mock-treated and lsh1lsh2 plants treated with GA4		mock-treated R108	18	100nM GA4-treated lsh1lsh2	18	pass	pass	pass	Student's	0.4575	NA
Supplemental Data Set 2. Supplemental Data Set 1. Summary of statistics from main figures. Table includes related figure, description of groups being tested, description and number of n for each group, summary of normality and variance tests where applicable and results from selected statistical test.
